# Supplementary material for: Unveiling the Diversity and Modifications of Short Peptides in Buthus martensii Scorpion Venom through Liquid Chromatography-High Resolution Mass Spectrometry
Source: Toxins (Basel). 2024 Mar 16;16(3):155. doi: 10.3390/toxins16030155 (PMC10975176; doi:10.3390/toxins16030155)
Supplement: Supplementary file 1 [file toxins-16-00155-s001.zip]

Archive with 1 entries (1 files):
- toxins-2893015-supplementary.pdf
